# Supplementary material for: Comparison of African and North American velvet ant mimicry complexes: Another example of Africa as the ‘odd man out’
Source: PLoS One. 2018 Jan 3;13(1):e0189482. doi: 10.1371/journal.pone.0189482 (PMC5752001; doi:10.1371/journal.pone.0189482)
Supplement: S1 Table — Characters and character states for each of the velvet ant species included in the NMDS analysis. (XLSX) [file pone.0189482.s002.xlsx]

## Sheet: Africa_matrix.txt
Color Codes: 0- Black; 1 - White/yellow; 2 - yellow/orange; 3 - orange/red
		char1	char2	char3	char4	char5	char6	char7	char8	char9	char10	char11	char12	char13	char14
ring	genus species	Head Primary color (background)	secondary head color (foreground)	Thorax primary color (background)	thorax secondary color (foreground)	pediole color	contrasing pediole setal coloration (0 no, 1 yes)	abdomen primary color (background)	abdomen secondary color (foreground)	third color on T2 (1 yes 0 no)	contrasting dark and light pattern on T2 (1 yes 0 no)	contrasting light fringes on T3-T5 (1 yes 0 no)	Integumental color (red =0 black =1, if half and half=2)	Leg primary color (red =0 black =1)	Hairiness (Hair length or density) from 1-4
Arid	Cephalotilla dichromatica auratissima	0	3	3	3	0	0	0	1	0	0	1	2	1	2
Arid	Hadrotilla helle	0	3	3	3	0	0	0	1	0	0	1	2	1	1
Arid	Mutilla mniszechi mniszechi	3	3	3	3	0	0	0	1	0	1	1	2	1	2
Arid	Mutilla mniszechi senegaiensis	3	3	3	3	0	0	0	1	0	1	1	2	0	1
Arid	Mutilla scabrofoveolata	3	3	3	3	0	0	0	1	0	0	1	2	1	1
Arid	Odontomutilla ovata	3	3	3	3	0	0	0	1	0	1	1	2	1	2
Arid	Ronisia andromeda ansifera	0	2	3	3	0	0	0	3	0	1	1	2	1	2
Arid	Ronisia callirhoe electra	0	3	3	3	0	0	0	2	0	1	1	2	1	1
Arid	Ronisia Idonaeformis	3	3	3	3	0	0	0	1	0	1	1	2	1	1
Arid	Glossotilla mogadiscioana	3	3	3	3	0	0	0	1	0	1	1	2	1	1
Arid	Glossotilla shiratiensis	3	3	3	3	0	0	0	1	0	1	1	2	1	1
Arid	Glossotilla suavis abessinica	3	3	3	3	0	0	0	1	0	1	1	2	1	1
Arid	Mimecotilla djibutina rubriceps	3	3	3	3	0	0	0	1	0	1	1	2	1	1
Arid	Smicromyrme sp.	0	3	3	3	0	0	0	1	0	1	1	2	1	1
Arid	Smicromyrme melpomene hecuba	3	3	3	3	0	0	0	1	0	1	1	2	1	2
Arid	Smicromyrme longigena	3	3	3	3	0	0	0	1	0	1	1	2	1	1
Arid	Smicromyrme pruinosa	3	3	3	3	0	1	0	1	0	1	1	2	1	1
Arid	Sulcotilla sulcata	3	3	3	3	0	1	0	1	0	1	1	2	1	1
Arid	Sulcotilla cf. suicata	3	3	3	3	0	0	0	2	0	1	1	2	1	1
Arid	Trispilotilla senegalensis	3	3	3	3	0	0	0	1	0	1	1	2	1	1
Arid	Trogaspidia floraiis	3	3	3	3	0	0	0	1	0	1	1	2	1	1
Arid	Trogaspidia samburuana	3	3	3	3	0	0	0	1	0	1	1	2	1	1
Arid	Cataractaetilla cataractae	3	3	3	3	0	0	0	1	0	1	1	2	1	1
Arid	Cataractaetilla angolana	3	3	3	3	0	0	0	1	0	1	1	2	1	1
Arid	Labidomilla tauriceps	3	3	3	3	0	0	0	1	0	0	1	2	1	1
Arid	Odontotilloides quadrimaculata	0	3	3	3	0	0	0	2	0	1	1	2	1	1
Arid	Omotilla conjunctoides	3	3	3	3	0	0	0	1	0	1	1	2	1	1
Arid	Pygomilla sp.	3	3	3	3	0	0	0	1	0	1	1	2	0	1
Arid	Smicromyrmilla dentifera	3	3	3	3	0	0	0	1	0	1	1	2	0	1
Arid	Apteromutilla aethra	3	3	3	3	0	0	0	1	0	1	1	2	0	1
Arid	Apteromutilla pandora	3	3	3	3	0	0	0	1	0	1	1	2	0	1
Arid	Brachymutilla scabrosa	3	3	3	3	0	0	0	1	0	0	1	2	0	1
Arid	Chrestomutilla glossinae	3	3	3	3	0	0	0	1	0	0	1	2	1	1
Arid	Dasylabris merope argyria	0	2	3	3	0	0	0	2	0	1	1	2	1	1
Arid	Dasylabris bassutorum	3	3	3	3	0	0	0	2	0	1	1	2	0	1
Arid	Dasylabris mephitidiformis	0	3	3	3	0	1	0	1	0	1	1	2	1	2
Arid	Dasylabris neavei neavei	0	3	3	3	1	0	0	1	0	1	1	2	1	1
Arid	Dasylabris neavei semiaurata	0	2	3	3	0	1	0	1	0	1	1	2	1	2
Arid	Dasylabroides caffra caffra	3	3	3	3	0	0	0	1	0	0	1	2	0	1
Arid	Dasylabroides cf. alluaudi	3	3	3	3	0	0	0	1	0	1	1	2	1	1
Arid	Dasylabroides philyra	3	3	3	3	0	0	0	1	0	0	1	2	1	1
Arid	Dasylabroides ruficeps	3	3	3	3	0	0	0	1	0	1	1	2	0	1
Arid	Dasylabris lybica	0	3	3	3	0	0	0	1	0	1	1	2	1	2
Arid	Dasylabris rufocephala	3	1	3	1	0	0	0	1	0	1	1	2	0	2
Arid	Strangulotilla bechuana	3	3	3	3	3	0	0	1	0	0	1	2	0	1
Arid	Strangulotiila pseudominuta	3	3	3	3	0	0	0	1	0	0	1	2	0	1
Arid	Tropidotilla fimbriata	3	3	3	3	0	0	0	1	0	0	1	2	0	1
Arid	Physetopoda gridellii	0	3	3	1	0	0	0	1	0	1	1	2	0	1
Arid	Trogaspidia sp.	3	3	3	3	0	0	0	1	0	1	1	2	0	1
Arid	Myrmilla s.l. sp. nov.	3	3	3	3	0	0	0	1	0	0	1	2	0	1
Arid	Labidomilla edentata	3	3	3	3	0	0	0	1	0	0	1	2	0	1
Arid	Myrmotilla lucasiella	0	3	3	3	0	0	0	1	0	1	1	2	0	1
Arid	Dasylabroides foveilabris	3	3	3	3	0	0	0	1	0	1	1	2	0	1
Arid	Smicromyrmilla arnoldi	3	3	3	3	0	0	0	1	0	1	1	2	0	1
Arid	Ronisia andromeda arsinoe	0	2	3	3	0	0	0	1	0	1	1	2	1	2
Arid	Dasylabris deckeni argenticeps	3	1	3	1	0	0	0	1	0	1	1	2	0	1
Arid	Dasylabris deckeni	0	1	3	3	0	0	0	1	0	1	1	2	1	1
Arid	Dasylabris togoana	0	1	3	3	0	0	0	1	0	1	1	2	1	1
Arid	Dasylabris dora	3	1	3	3	0	0	0	1	0	1	1	2	1	1
Equatorial	Pristomutilla octacantha	0	0	0	0	0	0	0	2	0	1	1	1	1	1
Equatorial	Odontomutila aegrota	0	0	0	0	0	0	0	1	0	1	1	1	1	1
Equatorial	Odontomutilla notata nigrita	0	0	0	0	0	0	0	1	0	1	1	1	1	1
Equatorial	Odontomutila mocquerysi	0	0	0	0	0	0	0	1	0	1	1	1	1	1
Equatorial	Ronisia cf. meridioccidentalls	0	0	0	0	0	0	0	1	0	1	1	1	1	1
Equatorial	Ronisia cf. gananina	0	0	0	0	0	0	0	1	0	1	1	1	1	1
Equatorial	Carinotilla cf. consors	0	0	0	0	0	0	0	1	0	1	1	1	1	1
Equatorial	Carinotilla cf. stilpnopyga	0	0	0	0	0	0	0	1	0	1	1	1	1	1
Equatorial	Dolichomutilla cf. andrei	0	0	0	0	0	0	0	1	0	1	1	1	1	2
Equatorial	Dolichomutilla heterodonta	0	0	0	0	0	0	0	1	0	1	1	1	1	1
Equatorial	Dolichomutilla nigra fasciata	0	0	0	0	0	0	0	1	0	1	1	1	1	1
Equatorial	Dolichomutilla nigra nigra	0	0	0	0	0	0	0	1	0	1	1	1	1	1
Equatorial	Dolichomutilla scutellata	0	0	0	1	0	0	0	1	0	1	1	1	1	1
Equatorial	Seriatopsidia biseriate	0	0	0	0	0	1	0	1	0	1	1	1	1	1
Equatorial	Trispilostilla africana	0	0	0	0	0	1	0	1	0	1	1	1	1	1
Equatorial	Trogaspidia cf. medon	0	0	0	0	0	0	0	1	0	1	1	1	1	1
Equatorial	Trogaspidia syntoma	0	0	0	0	0	0	0	1	0	1	1	1	1	2
Equatorial	Omotilla grazianii eugenii	0	0	0	0	0	0	0	2	0	1	1	1	1	2
Equatorial	Smicromyrmilla	0	0	0	0	0	0	0	1	0	0	1	1	1	1
Equatorial	Stenomutilla congoana	0	0	0	0	0	1	0	1	0	0	1	1	1	1
Equatorial	Stenomutilla kohii	0	0	0	0	0	1	0	1	0	0	1	1	1	1
Equatorial	Stenomutilla mangocheana	0	0	0	0	0	1	0	1	0	0	1	1	1	1
Equatorial	Stenomutilla rufipes	0	0	0	0	0	1	0	1	0	0	1	1	1	1
Equatorial	Smicromyrme meianothoracica	0	0	0	0	0	0	0	1	0	1	1	1	1	1
Equatorial	Mutilla astarte ignava	0	0	0	0	0	0	0	1	0	1	1	1	1	1
Equatorial	Mutilla scabrofoveolata kalaharica	0	0	0	0	0	1	0	1	0	0	1	1	1	1
Equatorial	Mutilla porosicollis	0	0	0	0	0	1	0	1	0	0	1	1	1	1
Equatorial	Mutilla radamae	0	0	0	0	0	0	0	1	0	1	1	1	1	1
Equatorial	Mutilla alticola	0	0	0	0	0	0	0	1	0	1	1	1	1	1
Equatorial	Mutilla diselena obscurior	0	0	0	0	0	0	0	1	0	1	1	1	1	1
Equatorial	Glossotilla suavis speculatrix	0	0	0	0	0	0	0	1	0	1	1	1	1	1
Equatorial	Strangulotilla thoracosulcata nigrithoracia	0	0	0	0	0	0	0	1	0	0	1	1	1	1
Equatorial	Glossotilla atricolor	0	0	0	0	0	0	0	1	0	1	1	1	1	1
Equatorial	Trogaspidia somalica	0	0	0	0	0	0	0	2	0	1	1	1	1	1
Equatorial	Ronisia sp. Nov.	0	0	0	0	0	0	0	2	0	1	1	1	1	1
Equatorial	Dasylabris cf. porphyrea	0	0	0	0	0	0	0	2	0	1	1	2	1	1
Mediterranean	Dasylabris arabica	0	1	1	1	0	0	0	1	0	1	0	1	1	3
Mediterranean	Dasylabris atrata	0	1	0	1	0	0	0	1	0	1	1	1	1	3
Mediterranean	Dasylabris egregia	0	1	0	1	0	1	0	1	0	1	1	1	1	2
Mediterranean	Dasylabris juxtarenaria	0	1	0	1	0	0	0	1	0	1	1	1	1	3
Mediterranean	Dasylabris lugubris	0	1	0	1	1	0	0	1	0	1	1	1	1	3
Mediterranean	Nemka viduata tunensis	0	1	0	1	0	0	0	1	0	1	0	1	1	3
Mediterranean	Ronisia maculosa	0	1	0	1	0	0	0	1	0	1	1	1	1	2
Mediterranean	Smicromyrme mareotica	0	1	0	1	0	0	0	1	0	1	1	1	1	2
Mediterranean	Stenomutilla argentata	0	1	0	1	0	1	0	1	0	1	1	1	1	2
Pan-African	Dasylabroides eumenes	0	0	3	3	0	0	0	1	0	0	1	2	0	1
Pan-African	Dentotilla garuana	0	0	0	3	0	0	0	2	0	1	1	2	1	1
Pan-African	Barymutilla pythia radovae	0	0	3	3	0	0	0	1	0	1	1	2	0	2
Pan-African	Ronisia trispilota	0	0	3	3	0	0	0	1	0	1	1	2	1	2
Pan-African	Spinulomutilla kifaruana	0	0	3	3	0	0	0	1	0	0	1	2	1	1
Pan-African	Spinulomutilla malaissei	0	0	3	3	0	0	0	1	0	0	1	2	1	1
Pan-African	Trogaspidia ghindiana	0	0	3	3	0	0	0	1	0	1	1	2	1	1
Pan-African	Trogaspidia heyderi	0	0	3	3	0	0	0	2	0	1	1	2	1	1
Pan-African	Trogaspidia rugulifera	0	0	3	3	0	0	0	1	0	1	1	2	1	1
Pan-African	Vanhartenidia pyrrhospilota	0	0	3	3	0	0	0	2	0	1	1	2	1	1
Pan-African	Ceratotilla dolosa ino	0	0	3	3	0	0	0	1	0	1	1	2	1	1
Pan-African	Labidomilla fuscipalis	0	0	3	3	0	0	0	1	0	1	1	2	1	1
Pan-African	Brachymutilla gynandromorpha	0	0	3	3	0	0	0	1	0	0	1	2	1	1
Pan-African	Dasylabris mephitis	0	0	3	3	0	1	0	1	0	1	1	2	1	2
Pan-African	Dasylabris merope merope	0	0	3	3	0	1	0	2	0	1	1	2	1	2
Pan-African	Dasylabris stimulatrix stimulatrix	0	0	3	3	0	1	0	1	0	1	1	2	1	2
Pan-African	Dasylabris inflata subcarinata	0	0	3	3	0	1	0	1	0	1	1	2	1	2
Pan-African	Dasylabroides latona schultzei	0	0	3	3	0	0	0	1	0	1	1	2	1	2
Pan-African	Dasylabroides ilythia	0	0	3	3	0	0	0	1	0	0	1	2	1	2
Pan-African	Barymutilla pythia dasya	0	0	3	3	0	0	0	1	0	1	1	2	1	1
Pan-African	Barymutilla pythia pythia	0	0	3	3	0	0	0	1	0	1	1	2	1	1
Pan-African	Cephaiotilla ceratophora	0	0	3	3	0	0	0	1	0	0	1	2	1	1
Pan-African	Cephaiotilla denticeps	0	0	3	3	0	0	0	1	0	0	1	2	1	1
Pan-African	Cephaiotilla granulostriata	0	0	3	3	0	0	0	1	0	0	1	2	1	1
Pan-African	Cephaiotilla obscurior	0	0	3	3	0	0	0	1	0	0	1	2	1	1
Pan-African	Cephaiotilla puichra	0	0	3	3	0	0	0	2	0	0	1	2	1	1
Pan-African	Cephaiotilla sabargumae	0	0	3	3	0	0	0	1	0	0	1	2	1	1
Pan-African	Cephaiotilla sabargumaeformis	0	0	3	3	0	0	0	1	0	0	1	2	1	1
Pan-African	Cephaiotilla sinuosiceps	0	0	3	3	0	0	0	1	0	0	1	2	1	1
Pan-African	Mutilla astarte	0	0	3	3	0	0	0	1	0	1	1	2	1	1
Pan-African	Mutilla diselena basiornata	0	0	3	3	0	0	0	1	0	1	1	2	1	1
Pan-African	Mutilla diselena diselena	0	0	3	3	0	0	0	1	0	1	1	2	1	1
Pan-African	Mutilla europaea	0	0	3	3	0	0	0	1	0	1	1	2	1	1
Pan-African	Mutilla diselena germanica	0	0	3	3	0	0	0	1	0	1	1	2	1	1
Pan-African	Mutilla incospicua	0	0	3	3	0	0	0	1	0	0	1	2	1	1
Pan-African	Mutilla nairobiana	0	0	3	3	0	0	0	1	0	0	1	2	1	1
Pan-African	Mutilla parallela	0	0	3	3	0	0	0	1	0	1	1	2	1	1
Pan-African	Odontomutilla aff. Mocquerysi	0	0	3	3	0	0	0	1	0	1	1	2	1	1
Pan-African	Odontomutilla calida calida	0	0	3	3	0	0	0	1	0	1	1	2	1	1
Pan-African	Odontomutilla fracta fracta	0	0	3	3	0	0	0	1	0	1	1	2	1	1
Pan-African	Odontomutilla zimrada kenyana	0	0	3	3	0	0	0	1	0	1	1	2	1	1
Pan-African	Odontomutilla notata notata	0	0	3	3	0	0	0	1	0	1	1	2	1	1
Pan-African	Odontomutilla fracta ocularis	0	0	3	3	0	0	0	1	0	1	1	2	1	1
Pan-African	Odontomutilla notata umtalina	0	0	3	3	0	0	0	1	0	1	1	2	1	1
Pan-African	Odontomutilla fracta unifasciata	0	0	3	3	0	0	0	1	0	0	1	2	1	1
Pan-African	Pristomutilla clarior	0	0	3	3	0	0	0	1	0	0	1	2	1	1
Pan-African	Pristomutilla congoana	0	0	3	3	0	0	0	1	0	1	1	2	1	1
Pan-African	Pristomutilla ctenophora	0	0	3	3	0	0	0	1	0	1	1	2	1	1
Pan-African	Pristomutilla ctenoterga	0	0	3	3	0	0	0	1	0	1	1	2	0	1
Pan-African	Pristomutilla dentidorsis	0	0	3	3	0	0	0	1	0	1	1	2	1	1
Pan-African	Pristomutilla heptaspila	0	0	3	3	0	0	0	1	0	1	1	2	0	1
Pan-African	Pristomutilla maculata	0	0	3	3	0	0	0	1	0	1	1	2	1	1
Pan-African	Pristomutilla multisignata	0	0	3	3	0	0	0	1	0	1	1	2	1	1
Pan-African	Pristomutilla rectistriata	0	0	3	3	0	0	0	1	0	1	1	2	0	1
Pan-African	Pristomutilla sp.	0	0	3	3	0	0	0	1	0	1	1	2	1	1
Pan-African	Ronisia agave	0	0	3	3	0	0	0	1	0	1	1	2	1	1
Pan-African	Ronisia barbara	0	1	3	3	0	0	0	1	0	1	1	2	1	1
Pan-African	Ronisia straba	0	0	3	3	0	0	0	1	0	1	1	2	1	1
Pan-African	Ronisia wabonina	0	0	3	3	0	0	0	1	0	1	1	2	1	1
Pan-African	Ronisia zulu	0	0	3	3	0	0	0	1	0	1	1	2	1	1
Pan-African	Strangulotilla minuta	0	0	3	3	0	0	0	1	0	1	1	2	1	1
Pan-African	Strangulotilla samharica katanga	0	0	3	3	0	0	0	1	0	1	1	2	1	1
Pan-African	Strangulotilla silverlocki	0	0	3	3	0	0	0	1	0	0	1	2	1	1
Pan-African	Strangulotilla strongylocerphala	0	0	3	3	0	0	0	1	0	1	1	2	1	1
Pan-African	Diacanthotilla diacantha	0	0	3	3	0	0	0	1	0	1	1	2	1	1
Pan-African	Strangulotilla thoracosulcata	0	0	3	3	0	0	0	1	0	1	1	2	1	1
Pan-African	Glossotilla cassinensis	0	0	3	3	0	0	0	1	0	1	1	2	1	1
Pan-African	Glossotilla cf. casignete gandana	0	0	3	3	0	0	0	1	0	1	1	2	1	1
Pan-African	Clossotilla cf. mashonensis	0	0	3	3	0	0	0	1	0	1	1	2	1	1
Pan-African	Glossotilla congoensis	0	0	3	3	0	0	0	1	0	1	1	2	1	1
Pan-African	Glossotilla phacopus	0	0	3	3	0	0	0	1	0	1	1	2	1	1
Pan-African	Glossotilla rukuruensis	0	0	3	3	0	0	0	1	0	1	1	2	1	1
Pan-African	Mimecotilla granulopygidialis rugosipygialis	0	0	3	3	0	0	0	1	0	1	1	2	1	1
Pan-African	Spinulotilla sp. Nov.	0	0	3	3	0	0	0	1	0	0	1	2	1	1
Pan-African	Mimecotilla glabrata	0	0	3	3	0	0	0	1	0	0	1	2	1	1
Pan-African	Mimecotilla granulopygidialis granulopygidialis	0	0	3	3	0	0	0	1	0	1	1	2	1	1
Pan-African	Mimecotilla landanensis	0	0	3	3	0	0	0	1	0	1	1	2	1	1
Pan-African	Mimecotilla vestita	0	0	3	3	0	0	0	1	0	1	1	2	1	1
Pan-African	Physetopoda cf. deserticola	0	0	3	3	0	0	0	1	0	1	1	2	1	1
Pan-African	Physetopoda sp.	0	0	3	3	0	0	0	1	0	1	1	2	1	1
Pan-African	Physetopoda eltihnica	0	0	3	3	0	0	0	1	0	1	1	2	0	1
Pan-African	Physetopoda unicinta	0	0	3	3	0	0	0	1	0	1	1	2	1	1
Pan-African	Pseudocephalotilla beirana	0	0	3	3	0	0	0	1	0	1	1	2	1	1
Pan-African	Smicromyrme quintociliata	0	0	3	3	0	0	0	1	0	1	1	2	1	1
Pan-African	Smicromyrme tettensiella	0	0	3	3	0	0	0	1	0	1	1	2	1	1
Pan-African	Arcuatotilla arcuaticeps	0	0	3	3	0	0	0	1	0	0	1	2	1	1
Pan-African	Chaetomutilla fornasinii	0	0	3	3	0	0	0	1	0	0	1	2	1	1
Pan-African	Smicromyrme tettensis	0	0	3	3	0	0	0	1	0	1	1	2	1	1
Pan-African	Smicromyrme cf. maidli	0	0	3	3	0	0	0	1	0	0	1	2	1	1
Pan-African	Smicromyrme cf. omphale	0	0	3	3	0	0	0	1	0	0	1	2	1	1
Pan-African	Smicromyrme difficilis	0	0	3	3	0	0	0	1	0	1	1	2	1	1
Pan-African	Smicromyrme dolichothoracica	0	0	3	3	0	0	0	1	0	1	1	2	1	1
Pan-African	Trogaspidia aurata	0	0	3	3	0	0	0	1	0	1	1	2	1	1
Pan-African	Trogaspidia tuberculifera	0	0	3	3	0	0	0	1	0	1	1	2	1	1
Pan-African	Dolichomutilla carsoni	0	0	3	3	0	0	0	1	0	1	1	2	1	1
Pan-African	Dolichomutilla kibotonoensis	0	0	3	3	0	0	0	1	0	1	1	2	1	1
Pan-African	Dolichomutilla livingstonis	0	0	3	3	0	0	0	1	0	1	1	2	1	1
Pan-African	Dolichomutilla sycorax	0	0	3	3	0	0	0	1	0	1	1	2	1	1
Pan-African	Lobotilla charaxus	0	0	3	3	0	0	0	1	0	1	1	2	1	1
Pan-African	Lobotilla leucopyga	0	0	3	3	0	0	0	1	0	1	1	2	1	1
Pan-African	Lobotilla leucospila	0	0	3	3	0	0	0	1	0	1	1	2	1	1
Pan-African	Seriatropsidia prastosemata	0	0	3	3	0	0	0	1	0	1	1	2	1	1
Pan-African	Spinulomutilla sp. Somalia	0	0	3	3	0	0	0	1	0	0	1	2	1	1
Pan-African	Trispilotilla liopyga	0	0	3	3	0	0	0	1	0	1	1	2	1	1
Pan-African	Trispilotilla telamon	0	0	3	3	0	0	0	1	0	1	1	2	1	1
Pan-African	Trispilotilla trimac. Dewitziana	0	0	3	3	0	0	0	1	0	1	1	2	1	1
Pan-African	Trogaspidia bismarckburgensis	0	0	3	3	0	0	0	1	0	1	1	2	1	1
Pan-African	Trogaspidia buziana	0	0	3	3	0	0	0	1	0	1	1	2	1	1
Pan-African	Trogaspidia cf. chikawana	0	0	3	3	0	0	0	1	0	1	1	2	1	1
Pan-African	Trogaspidia chariensis	0	0	3	3	0	0	0	1	0	1	1	2	1	1
Pan-African	Trogaspidia guessfeldti	0	0	3	3	0	0	0	1	0	1	1	2	1	1
Pan-African	Trogaspidia intraorbitalis	0	0	3	3	0	0	0	1	0	1	1	2	1	1
Pan-African	Trogaspidia keteana	0	0	3	3	0	0	0	1	0	1	1	2	1	1
Pan-African	Trogaspidia kipochiana	0	0	3	3	0	0	0	1	0	1	1	2	1	1
Pan-African	Arnoldtilla silvestris	0	0	3	3	0	0	0	1	0	0	1	2	1	1
Pan-African	Arnoldtilla bischoffi	0	0	3	3	0	0	0	1	0	0	1	2	1	1
Pan-African	Bidecoloratilla negrei	0	0	3	3	0	0	0	1	0	1	1	2	1	1
Pan-African	Blakeius bipunctatus	0	0	3	3	0	0	0	1	0	1	1	2	1	1
Pan-African	Ceratotilla cf. obtusata	0	0	3	3	0	0	0	1	0	1	1	2	1	1
Pan-African	Ceratotilla dolosa septemmaculata	0	0	3	3	0	0	0	1	0	1	1	2	1	1
Pan-African	Clinotilla sp.	0	0	3	3	0	0	0	1	0	1	1	2	1	1
Pan-African	Myrmilla georgiae	0	0	3	3	0	0	0	1	0	0	1	2	0	1
Pan-African	Myrmilla glabrata	0	0	3	3	0	0	0	1	0	0	1	2	1	1
Pan-African	Odontotilloides trimaculata	0	0	3	3	0	0	0	1	0	0	1	2	1	1
Pan-African	Odontotilla bidentata	0	0	3	3	0	0	0	1	0	1	1	2	1	1
Pan-African	Odontotilla tridentata	0	0	3	3	0	0	0	1	0	1	1	2	1	1
Pan-African	Odontotilloides dakarensis	0	0	3	3	0	0	0	1	0	1	1	2	1	1
Pan-African	Pygomilla concava	0	0	3	3	0	0	0	1	0	0	1	2	1	1
Pan-African	Viereckia acrisione	0	0	3	3	0	0	0	1	0	1	1	2	1	1
Pan-African	Viereckia bassutana	0	0	3	3	0	0	0	1	0	1	1	2	1	1
Pan-African	Trogaspidia major	0	0	3	3	0	0	0	1	0	1	1	2	1	1
Pan-African	Trogaspidia pycnothoracica	0	0	3	3	0	0	0	1	0	1	1	2	1	1
Pan-African	Trogaspidia reimeri	0	0	3	3	0	0	0	1	0	1	1	2	1	1
Pan-African	Trogaspidia salisburyensis	0	0	3	3	0	0	0	1	0	1	1	2	1	1
Pan-African	Trogaspidia sennarensis	0	0	3	3	0	0	0	1	0	1	1	2	1	1
Pan-African	Trogaspidia sp. Nov.	0	0	3	3	0	0	0	1	0	1	1	2	1	1
Pan-African	Trogaspidia sulcicauda	0	0	3	3	0	0	0	1	0	1	1	2	1	1
Pan-African	Trogaspidia uremana	0	0	3	3	0	0	0	1	0	1	1	2	1	1
Pan-African	Dasylabris stimulatrix affinissima	0	0	3	3	0	0	0	1	0	1	1	2	1	1
Pan-African	Dasylabris cf. permaculata	0	0	3	3	0	0	0	1	0	1	1	2	0	1
Pan-African	Dasylabris kameruna	0	0	3	3	0	0	0	1	0	1	1	2	1	1
Pan-African	Dasylabroides alcis	0	0	3	3	0	0	0	1	0	0	1	2	1	1
Pan-African	Dasylabroides caffra nigriceps	0	0	3	3	0	0	0	1	0	0	1	2	1	1
Pan-African	Dasylabroides cf. neaveiformis	0	0	3	3	0	0	0	1	0	1	1	2	1	1
Pan-African	Dayslabroides idia	0	0	3	3	0	0	0	1	0	1	1	2	1	1
Pan-African	Dasylabroides katonga	0	0	3	3	0	0	0	1	0	1	1	2	1	1
Pan-African	Dasylabroides neavei	0	0	3	3	0	0	0	1	0	1	1	2	1	1
Pan-African	Dasylabroides nortia	0	0	3	3	0	0	0	1	0	1	1	2	1	1
Pan-African	Stenomutilla albicaudata	0	0	3	3	0	0	0	1	0	0	1	2	1	1
Pan-African	Stenomutilla analis	0	0	3	3	0	0	0	1	0	0	1	2	1	1
Pan-African	Stenomutilla baucis	0	0	3	3	0	0	0	1	0	0	1	2	1	1
Pan-African	Stenomutilla beroe	0	0	3	3	0	0	0	1	0	0	1	2	1	1
Pan-African	Stenomutilla bispina	0	0	3	3	0	0	0	1	0	0	1	2	1	1
Pan-African	Stenomutilla curtithorax	0	0	3	3	0	0	0	1	0	0	1	2	1	1
Pan-African	Stenomutilla dolichoderoides	0	0	3	3	0	0	0	1	0	0	1	2	1	1
Pan-African	Stenomutilla pygidialis	0	0	3	3	0	0	0	1	0	0	1	2	1	1
Pan-African	Stenomutilla sabulosa	0	0	3	3	0	0	0	1	0	0	1	2	1	1
Pan-African	Stenomutilla schulthessi	0	0	3	3	0	0	0	1	0	0	1	2	1	1
Pan-African	Areotilla perplexa	0	0	3	3	0	0	0	1	0	0	1	2	0	1
Pan-African	Viereckia sp.	0	0	3	3	0	0	0	1	0	1	1	2	1	1
Pan-African	Smicromyrme gineri	0	0	3	3	0	0	0	1	0	1	1	2	0	1
Pan-African	Smicromyrme lybica	0	0	3	3	0	0	0	1	0	1	1	2	0	1
Pan-African	Myrmilla georgiae	0	0	3	3	0	0	0	1	0	0	1	2	0	1
Pan-African	Trogaspidia luangwicola	0	0	3	3	0	0	0	1	0	1	1	2	1	1
Pan-African	Dasylabris termsichore	0	0	3	3	0	0	0	1	0	1	1	2	1	1
Unknown	Smicromyrme carosellii	3	3	3	3	3	1	3	1	0	1	1	0	1	1
Unknown	Smicromyrme rufescens	3	3	3	3	3	1	3	1	0	1	1	0	1	1
Unknown	Trogaspidia mombasana	3	3	3	3	3	1	3	1	0	1	1	0	1	1
Unknown	Montanomutilla cf. bella	3	3	3	3	3	0	3	1	0	0	1	0	0	1
Unknown	Stranuglotilla parva	3	3	3	3	3	0	3	3	0	0	0	0	0	1
Unknown	Rhopalomutilla carinaticeps	3	3	3	3	3	0	3	3	0	0	0	0	0	1
Unknown	Gynandrotilla ferruginea	3	3	3	3	3	0	3	3	0	0	1	0	1	1
